# Supplementary material for: Association of Self-Reported Sleep Characteristics and Hip Fracture: Observational and Mendelian Randomization Studies
Source: Healthcare (Basel). 2023 Mar 23;11(7):926. doi: 10.3390/healthcare11070926 (PMC10094697; doi:10.3390/healthcare11070926)
Supplement: Supplementary file 1 [file healthcare-11-00926-s001.zip]

Archive with 1 entries (1 files):
- healthcare-2246527-supplementary.pdf
